# Supplementary material for: Characterization of a Glycolipid Synthase Producing α-Galactosylceramide in Bacteroides fragilis
Source: Int J Mol Sci. 2022 Nov 12;23(22):13975. doi: 10.3390/ijms232213975 (PMC9692976; doi:10.3390/ijms232213975)
Supplement: Supplementary file 1 [file ijms-23-13975-s001.zip]

Archive with 1 entries (1 files):
- ijms-2006748-supplementary.pdf
